# Supplementary material for: Prophylactic and Therapeutic Anti-Hyperglycemic Effects of Heat-Killed Mycobacterium aurum in STZ-Induced Diabetic Mice
Source: Nutrients. 2026 May 22;18(11):1652. doi: 10.3390/nu18111652 (PMC13258161; doi:10.3390/nu18111652)
Supplement: Supplementary file 1 [file nutrients-18-01652-s001.zip]

Archive with 1 entries (1 files):
- nutrients-4283841-supplementary.pdf
